# Supplementary material for: Resistance of mitochondrial DNA to cadmium and Aflatoxin B1 damage-induced germline mutation accumulation in C. elegans
Source: Nucleic Acids Res. 2022 Aug 10;50(15):8626–42. doi: 10.1093/nar/gkac666 (PMC9410910; doi:10.1093/nar/gkac666)
Supplement: gkac666_Supplemental_Files [file gkac666_supplemental_files.zip]

Archive with 2 entries (2 files):
- Supplemental Files.pdf
- Supplementary_Data.xlsx
